# Supplementary material for: Analysis of the differences in physicochemical properties, volatile compounds, and microbial community structure of pit mud in different time spaces
Source: PeerJ. 2024 Feb 29;12:e17000. doi: 10.7717/peerj.17000 (PMC10909342; doi:10.7717/peerj.17000)
Supplement: Supplemental Information 2 [file peerj-12-17000-s002.xlsx]

## Sheet: Moisture
PM samples	Drying dish and fresh pit mud weight	Constant weight	Fresh pit mud weight	Moisture(%)	Average	Stdeva	Significance
U10_1	63.7591	63.021	2.0003	36.8995	36.5169	0.720234	d
U10_2	66.7491	66.0095	2.0008	36.9652
U10_3	65.2406	64.5247	2.0061	35.6862
M10_1	65.7513	65.0288	2.0101	35.9435	36.043	0.423582	d
M10_2	63.1617	62.445	2.0088	35.678
M10_3	61.2447	60.5086	2.0163	36.5075
L10_1	47.2415	46.4725	2.0043	38.3675	38.4978	0.114743	cd
L10_2	53.1526	52.3766	2.0112	38.5839
L10_3	50.7203	49.9485	2.0025	38.5418
U40_1	46.4825	45.7258	2.0006	37.8237	41.0651	3.44604	bc
U40_2	46.7371	45.8397	2.0083	44.6846
U40_3	51.2379	50.4207	2.0085	40.6871
M40_1	45.6055	44.5905	2.0054	50.6133	51.3018	0.806792	a
M40_2	52.5594	51.535	2.0046	51.1025
M40_3	47.6881	46.6441	2.0004	52.1896
L40_1	45.9033	45.0288	2.0063	43.5877	43.5743	0.557147	b
L40_2	46.3251	45.4645	2.0009	43.0106
L40_3	45.8728	44.9896	2.0016	44.1247

## Sheet: pH
PM samples	pH	Average	Stdeva	Significance
U10_1	4.73	4.72333	0.100167	c
U10_2	4.62
U10_3	4.82
M10_1	3.62	3.61667	0.0057735	e
M10_2	3.62
M10_3	3.61
L10_1	3.66	3.67	0.01	e
L10_2	3.68
L10_3	3.67
U40_1	6.64	6.72	0.445421	a
U40_2	7.2
U40_3	6.32
M40_1	4.43	4.33333	0.100167	d
M40_2	4.34
M40_3	4.23
L40_1	5.61	5.50333	0.0929157	b
L40_2	5.46
L40_3	5.44

## Sheet: Ammoniacal nitrogen
PM samples	absorbance	Reduce blank absorbance	Ammonium nitrogen weight	Fresh pit mud weight	100/(100-Moisture)	Ammonia nitrogen content(mg/100g)	Average	Stdeva	Significance
U10_1	0.342	0.309	4.92051	2.0029	1.57522	9.6746	9.73681	0.220954	c
U10_2	0.339	0.306	4.87281	2.0086	1.57522	9.55363
U10_3	0.352	0.319	5.07949	2.0039	1.57522	9.9822
M10_1	0.409	0.376	5.98569	2.0105	1.56355	11.6376	11.4141	0.60467	bc
M10_2	0.379	0.346	5.50874	2.0069	1.56355	10.7295
M10_3	0.416	0.383	6.09698	2.0069	1.56355	11.8752
L10_1	0.478	0.445	7.08267	2.0112	1.62596	14.315	14.5305	0.708037	b
L10_2	0.511	0.478	7.60731	2.0183	1.62596	15.3213
L10_3	0.467	0.434	6.90779	2.0121	1.62596	13.9553
U40_1	0.16	0.127	2.02703	2.0051	1.69679	42.8836	42.1454	0.661891	a
U40_2	0.157	0.124	1.97933	2.0181	1.69679	41.6048
U40_3	0.157	0.124	1.97933	2.0016	1.69679	41.9478
M40_1	0.139	0.106	1.69316	2.0013	2.05346	43.4324	38.6868	4.11191	a
M40_2	0.122	0.089	1.42289	2.0188	2.05346	36.1831
M40_3	0.123	0.09	1.43879	2.0267	2.05346	36.4448
L40_1	0.14	0.107	1.70906	2.0124	1.77224	37.6276	38.7783	1.02792	a
L40_2	0.146	0.113	1.80445	2.0186	1.77224	39.6058
L40_3	0.144	0.111	1.77266	2.0086	1.77224	39.1016
		Standard curve	y=0.0629x-0.0005

## Sheet: Humus
PM samples	V(Blank)	V0	V1	V	C	m(weight)	w(Moisture content of air-dried pit mud)	Humus content(%)	Average	Stdeva	Significance
U10_1	20.78	0.02	13.2	13.18	0.22	0.1019	3.11	9.63461	9.63128	0.0843538	f
U10_2	20.78	0.04	13.32	13.28	0.22	0.1015	3.11	9.54531
U10_3	20.78	0.02	13.16	13.14	0.22	0.1016	3.11	9.71392
M10_1	20.78	0	12.1	12.1	0.22	0.1027	4.46	11.0723	11.1767	0.134229	e
M10_2	20.78	0.02	12.16	12.14	0.22	0.1017	4.46	11.1296
M10_3	20.78	0.02	11.98	11.96	0.22	0.102	4.46	11.3281
L10_1	20.78	0	10.88	10.88	0.22	0.1005	5.38	13.0305	12.9479	0.0926359	d
L10_2	20.78	0.02	11	10.98	0.22	0.1009	5.38	12.8477
L10_3	20.78	0.02	10.92	10.9	0.22	0.1008	5.38	12.9654
U40_1	20.78	0.04	8.18	8.14	0.22	0.1016	5.01	16.3927	16.426	0.0973214	b
U40_2	20.78	0.02	8.28	8.26	0.22	0.1009	5.01	16.3497
U40_3	20.78	0.02	8.1	8.08	0.22	0.1012	5.01	16.5356
M40_1	20.78	0.06	4.3	4.24	0.22	0.1018	5.12	21.4332	21.4337	0.0722634	a
M40_2	20.78	0.02	4.38	4.36	0.22	0.1014	5.12	21.3616
M40_3	20.78	0.02	4.22	4.2	0.22	0.1017	5.12	21.5062
L40_1	20.78	0.16	8.44	8.28	0.22	0.102	4.9	16.1288	16.1134	0.0956115	c
L40_2	20.78	0.08	8.5	8.42	0.22	0.1016	4.9	16.011
L40_3	20.78	0.04	8.4	8.36	0.22	0.1009	4.9	16.2003

## Sheet: Available phosphorus
PM samples	absorbance	Reduce blank absorbance	M	m(weight)	Available phosphorus content(mg/100g)	Average	Stdeva	Significance
U10_1	0.125	0.122	40.7857	2.0086	101.528	106.099	4.17623	e
U10_2	0.134	0.131	44	2.0052	109.715
U10_3	0.131	0.128	42.9286	2.005	107.054
M10_1	0.159	0.156	52.9286	2.0043	132.038	130.874	8.00342	de
M10_2	0.148	0.145	49	2.0024	122.353
M10_3	0.166	0.163	55.4286	2.0049	138.233
L10_1	0.177	0.174	59.3571	2.0055	147.986	151.589	4.74753	d
L10_2	0.179	0.176	60.0714	2.0049	149.812
L10_3	0.187	0.184	62.9286	2.0045	156.968
U40_1	0.12	0.117	39	2.0054	388.95	403.205	18.652	c
U40_2	0.13	0.127	42.5714	2.0066	424.314
U40_3	0.122	0.119	39.7143	2.004	396.35
M40_1	0.141	0.138	46.5	2.0069	463.401	486.183	32.862	b
M40_2	0.143	0.14	47.2143	2.0036	471.295
M40_3	0.158	0.155	52.5714	2.0071	523.855
L40_1	0.176	0.173	59	2.0021	589.381	571.075	28.0672	a
L40_2	0.175	0.172	58.6429	2.0046	585.083
L40_3	0.162	0.159	54	2.0046	538.761
